# Supplementary material for: ERCC1 19007 Polymorphism in Greek Patients with Advanced Urothelial Cancer Treated with Platinum-Based Chemotherapy: Effect of the Changing Treatment Paradigm: A Cohort Study by the Hellenic GU Cancer Group
Source: Curr Oncol. 2021 Nov 5;28(6):380. doi: 10.3390/curroncol28060380 (PMC8653964; doi:10.3390/curroncol28060380)
Supplement: Supplementary file 1 [file curroncol-28-00380-s001.zip]

Archive with 1 entries (1 files):
- curroncol-1400790-supplementary.pdf
